# Supplementary material for: Whole mitochondrial genome sequence and phylogenetic relationships of Williams’s jerboa (Scarturus williamsi) from Turkey
Source: PeerJ. 2020 Jul 16;8:e9569. doi: 10.7717/peerj.9569 (PMC7369027; doi:10.7717/peerj.9569)
Supplement: Supplemental Information 5 [file peerj-08-9569-s005.fasta]

>MT079957_Williams Jerboa, Mitochondrion
GCTAACGTAGCTTAATTCATTAAAGCAAAGCGCTGAAAATGCTTAGATGGCCTTCCAGGCCCATTAGCAAACAAAAGGTTTGGTCCTGGCCTTTTTATTAGTTCCTAGTAAACTTACACATGCAAGTTTCCTCATGCCAGTGAGAATACCCTTAAAAGTCGGCTACTAGCCGACCTTAAGGAGTAGGTATCAAGCACACAAAAGTAGCTCAAGACATCTTGCCTAGCCACACCCCCACGGGATACAGCAGTGATAAAAATTAAGCAATGAACGAAAGTTCGACTAAGTTATACTATTTAGGGTTGGTCAATTTCGTGCCAGCCACCGCGGTCATACGATTAACCCAAACTAATAAACCCTGCGGCGTAAAGCGTGTTTAGAGACAAAACCCAAATAGAGTTAAATCTGGACTAATATGTAGAAATTCATAGTCCAAAATAAAATAAACTACGAAAGTGACCCTATTAAGCCTGAACACACGATAGCTAGGACACAAACTGGGATTAGATACCCCATTATGCCTAGCCCTAAACAAAGGTTAGCCATATAACAAGGCAACCCGCCAGAGAACTACTAGCTATTGCTTAAAACTCAAAGGACTTGGCGGTACTTTATATCCCCCTAGAGGAGCCTGTTCTATAATCGATAAACCCCGCTCCACCTCACCACTCCTTGCTAAATCAGCCTATATACCGCCATCTTCAGCAAACCCTTATAGGGAAAAAAAGTTAGCTCAATAACCTCAAGTCATAAAAACGTTAGGTCAAGGTGTAGCCAATGGAGTGGACAGTAATGGGCTACATTTTCTTCATCAAGAACATAACGCTACTCTTTTTGAAACAAAAGAGCCAAGGTGGATTTAGTAGTAAACTAAGAATAGAGTGCTTAGTTGAATTGAGCAATGAAGTACGCACACACCGCCCGTCACCCTCCTCAAGTACTTTTCTAGAACCAATTCATAATACTATGGGAAACCCGTATTAGAGGAGATAAGTCGTAACATGGTAAGCATACTGGAAAGTGTGCTTGGATGAATCAAAACGTAGCTTAAACAAAGCATCTGACTTACACTCAGAAGATTCTCAATATTATGAGACATTTTGAGCTACTGCTAGCCCAACTCACTCTTAATTAAACTATAGAATCAAATTTTAAATTAAATCATTTAATCGCATATCAAAGTATAGGAGATAGAAATGATACACTGGCGCTATAGAGAAAGTACCGTAAGGGAAAGATGAAAGAAGAAAAGTATAAGTATAAAAAAGCAAAGATTAACCCTTGTACCTTTTGCATAATGGATCAACTAGAATCAATCTAGCAAAGAGAACTGGGTTAGACCCCCCGAAACCAAACGAGCTACCTAAGAGCAATTTTCTGAATGCACCCGTCTATGTGGCAAAATAGTGGGAAGACTTTTAGGTAGAGGTGAAAAGCCTAACGAGCTTGGTGATAGCTGGTTGTCCAGAGAAAGAATATTAGTTCAACTATAAACTTGCCCAAAGAATTTTTAATCCCCCTGCAAGTTTAACTGTTATTCTAAAGAGGGACAGCTCTTTAGACAAAGGATAAAACCTCTATTAGAGAATAAGAACCTAATCTAACATAGTTGGCCTAAAAGCAGCCACCAATTAAGAAAGCGTTAAAGCTCAAACTTAACAACACCTCCCCTAATACCTCAATTATAAACGAATTCCTATCACCCAACTGGACTAATCTATAAACTTATAGATGAAATAATGTTGGTATGAGTAACAAGAAAGTATCTTTCTCCTAGCACAAGCGTATATCAGCTCGAATAACTCACTGATAGTTAACTCAAAATGAATAGACACCCATAAATAAACAAACTTTTCTATACATAGAGTTAACCCAACACAGGAGTGCATTAAGGAAAGATGAAAAGAAGTAAAAGGAACTCGGCAAACACGAGCCCCGCCTGTTTACCAAAAACATCACCTCTAGCATAAAAAGTATTAGAGGCACTGCCTGCCCGGTGACTTACGTTAAACGGCCGCGGTATCCTGACCGTGCAAAGGTAGCATAATCATTTGTTCCTTAATTAGGGACTAGCATGAATGGCAAGACGAGGGTTCAACTGTCTCTTACTTCCCATCAGTGAAATTGACCTTCCAGTGAAGAGGCTGGAATAAAACAATAAGACGAGAAGACCCTATGGAGCTTTAATTTATTAATTCACCAGTCCTAAAACTTACCCCAAGGGGATAACCATTACTTAAGACTGCCTGAATTAATGATTTTGGTTGGGGTGACCTCGGAGCACAAAAAAACCTCCGAATGGATAAAACAGAGACTTACCAGTCAATATTATTAATTCAACTTATTGACCCAAAAACAATTTGATCAACGGACCAAGTTACCCTAGGGATAACAGCGCTATCCTATTTAAGAGTCCATATCGACAATAGGGTTTACGACCTCGATGTTGGATCAGGACATCCCAATGGTGCAGAAGCTATTAAAGGTTCGTTTGTTCAACGATTAAAGTCCTACGTGATCTGAGTTCAGACCGGAGTAATCCAGGTCGGTTTCTATCTATTAGCAATTTTTCCCAGTACGAAAGGACCAGAAAAATAGAGCCTCCTAAATCACTAGCGCCCTTAGAATAATAGATGAAATAATCTTAATCTAGAAACTATGCCCAACCCTTACCCAAGATAAGGGTTCGCTAAGATGGCAGAGCCCGGTAATTGCACAAGACTTAAAACCTTGCACTCAGAGGTTCAACTCCTCTTCTTAGCACACATGCAAATTATTCACACCCTCACCCTCATTGTCCCTATCCTCCTAGCCATAGCCTTCCTTACCCTGGTGGAACGAAAAATCCTGGGATATATACAACTACGCAAAGGACCTAACATTGTAGGCCCCTACGGTCTACTTCAACCCTTCTCAGATGCTATAAAATTATTTATTAAAGAACCCTTACGACCTAATTTCTCATCAGTAACCCTATTTGTCATCGCCCCAGTACTAGCACTATCCCTAGCTTTAAGTCTATGAATCCCCATACCAATACCACACCCATTAATAAACTTAAACCTAGGAATACTATTTATCCTAGCACTATCTAGTCTAGCAGTCTACTCAATCCTATGATCAGGATGAGCATCAAACTCCAAATACGCCCTGATCGGTGCCCTCCGAGCAGTAGCACAGACAATCTCCTATGAAGTCTCCCTAGCAATTATCCTCCTATCAGTTCTACTACTTAATGGGTCTTATTCCCTAACCTCCATAATCCAATCACAAGAAGCAATCTGATTTATTGTTCCAACCTGACCACTAGCCATAATATGGTTTATCTCAACCCTAGCAGAAACCAACCGAGCCCCCTTCGACCTCACTGAAGGAGAATCTGAATTAGTATCAGGGTTCAACGTAGAATACGCAGGAGGCCCATTCGCCTTGTTCTTCATAGCAGAATACATAAATATTATCCTAATAAACGCCCTGACCACTACCATCTTTCTAGGCGCATTAACCAACCCTGAACATACAAACCTCTACACACTAGAATTTGTCACAAAAACCCTACTCCTATCCTCTCTATTCCTATGAGTTCGAGCATCATACCCTCGATTCCGATATGATCAACTAATGCATCTACTTTGAAAAAACTTCCTACCCCTAACCTTAGCCCTATGCATATGACATATCTCACTGCCAACTTCAATATCATACATCCCACCCTACTCCTAGAAATATGTCTGACAAAAGAGTTACTTTGATAGAGTAAAACATAGAGGTTTAAATCCTCTTATTTCTAGAACTATAGGTCTCGAACCTACTCTTAAGAATTCAAAAATCTTCGTGCTACCAGTACACCAAATTCTAAGTAAGGTCAGCTAATAAAGCTATCGGGCCCATACCCCGAAAATGTTGGTTTATACCCCTTCCCGTACTAATAAAAACTATCACTAACTCTCTAATTGCCCTAACAGTATTTTCAGGGACTATCATTACCCTATCTAGTACCCATATACTACTAATATGAGTAGGACTAGAAATAAGCATACTGTCAATCATCCCAATCCTAATCAAAAAAGCTAATCCACGATCAACAGAAGCCGCTACGAAATATTTCCTAACCCAAGCCACCGCCTCAATAATTTTCCTAGCCTCTATTTTAACCAACTATACCTACTCGGGCCTCTGAACTATAAACCATGCAACCAACCAAACATGCATCACACTAATTACTCTATCCCTCCTAATAAAACTAGGGCTAGCCCCATTCCACTTCTGAATACCTGAAGTAATTCAAGGAATTAATCTTATATCAGGACTACTAGTGCTCACATGACAAAAATTAGCCCCACTTTCAATCTTATACAATCTAGCACCCCTCACCCCAACACCCATCATATTATCAACTGGCCTCCTCTCAATCCTAATCGGAGGCTGAGGAGGTCTAAACCAAACTCAACTACGCAAGATTATAGCCTACTCATCTATCGCCCACATGGGATGAATAGTAATTATTATCTCATACAACCCCTCACTTACACTAATCAATCTAATAATTTATATCCTATTAACACTTACACTATTCATATCCTTCAACTTTACAAATACTTTGTCCATCACATCACTATCACACGTATGAAACAAACACCCCATAATCACACTATCCTCCATGACTATTTTATTATCCCTAGGAGGACTACCCCCTCTCACAGGATTCCTACCAAAATGATTAATTATTCAGGAGCTTACAATAAACGACAATAACTACATAGCCATCACCATCGCAATCCTAGCACTACTAAACCTATTCTTCTATCTACGAATGATCTACTCTTCATCTCTAACTATATTTCCTACACCAAACAACAACAAAATACAATGACGACTCATTCCAACAAAACACTTAACACTTCTTTCCCCCCTCATTATCATTTCCACACTAACCCTACCCCTAACAACATTATCATCCATTTCATACTAGAAGTTTAGGTTATACTAGACCAAGGACCTTCAAAGTCCTAAGAAAGCAATCATTACTTAACTTCTGAACTAAGGATTACGAGAACTCATCTCACATCTAATGATTGCAAATCATTCGCTTTTGATTTAAGCTAAATCCTCACTAGATTGGTGGGCTCCAACCCCACGAAACTTTAGTTAACAGCTAAAAACCCTACTACAACTGGCTTCAATCTACTTCTCCCGCCTTAACAGAAACTTAGGCGGGAGAAGCCCCGGCAGAATTGAAGCTGCTTCTTTGAATTTGCAATTCAATATGAATATCACCTCAGGGCCTGGTAAAAAGAGGACTAAAACCTCTGTCTTTAGATTTACAGTCTAATGCTTACTCAGCCATTTTACCTATGTTCATCACCCGTTGGCTATTCTCAACTAATCATAAGGATATTGGTACTCTCTATATGATCTTCGCCGCTTGAGCTGGAATAGTTGGTACAGCCCTAAGCATTCTTATTCGAGCTGAATTAGGTCAGCCCGGAGCTCTAATAGGAGATGACCAAATCTATAATGTAGTCGTCACAGCTCATGCATTCGTAATAATTTTCTTCATAGTAATACCCATAATAATTGGAGGCTTTGGTAATTGACTAGTTCCTTTGATAATTGGAGCCCCAGACATGGCCTTCCCTCGAATAAACAATATAAGCTTCTGACTCTTACCACCATCATTTCTCCTCCTCCTTGCCTCCTCTATAGTTGAAGCAGGCGCTGGTACAGGCTGAACAGTGTATCCACCACTAGCTGGAAACTTAGCTCACGCAGGAGCATCCGTAGATCTAGCTATTTTCTCACTACACTTAGCGGGAGTATCATCAATCTTAGGAGCAATTAATTTTATTACAACTATCATTAATATAAAACCACCAGCCTTATCCCAATACCAAACCCCCCTATTTGTATGATCCGTACTAATCACAGCCATTCTTCTTCTCCTCTCTCTACCAGTTCTAGCAGCTGGAATCACAATGCTCCTAACTGACCGAAATCTTAATACAACCTTCTTTGATCCTGCCGGAGGGGGAGACCCCATCTTATATCAACACTTATTCTGATTCTTCGGCCACCCAGAAGTATACATTCTTATTCTACCAGGATTTGGAATTATCTCCCATATTGTCACCTACTATTCTGGAAAAAAAGAACCTTTTGGATACATGGGCATAGTATGAGCAATAATATCCATTGGCTTCCTGGGCTTTATTGTATGAGCCCATCATATATTTACAGTAGGCCTAGATGTTGATACCCGAGCATATTTCACTTCAGCTACAATAATTATTGCTATTCCCACAGGAGTTAAAGTATTCAGTTGACTCGCTACCCTGCATGGAGGTAACATCAAATGATCACCTGCCTTACTATGAGCCCTAGGCTTTATCTTCCTATTCACCGTAGGAGGACTTACAGGAATTGTACTATCAAACTCATCACTAGACATTGTACTGCACGACACCTACTACGTAGTAGCCCACTTCCATTACGTATTATCCATAGGAGCTGTCTTCGCTATTATAGCAGGCTTTGTTCACTGATTTCCTTTATTCACAGGCTACACCTTAGACGACACCTGAGCAAAAATTCACTTCTCAGTAATATTTGTCGGAGTAAATATAACATTCTTCCCTCAACACTTCCTAGGTTTAGCCGGTATACCTCGACGCTATTCAGACTACCCAGATGCTTACACAACATGAAATACAATCTCCTCAATAGGATCATTTATCTCACTGACAGCAGTAATAATTATAATCTTTATAATCTGAGAAGCGTTTGCATCAAAACGAGAAGTAACCTCAGTAGAACTTACAACAACTAATCTAGAATGACTTCACGGATGCCCGCCCCCTTACCACACCTTCGAAGAACCAACTTACGTAAAATCTTACTAAGAAAGGAAGGAATCGAACCCCCAGTCACTGGTTTCAAGCCAGTATCATAACCTCTATGACTTTCTCTATTCGGGGTATTAGTAAAGAATTACATAACCTTGTCAAGGTTAAATCACAGACTAACACCTGTATACCCCTATGGCTTACCCATTCCAACTAGGCCTACAAGATGCCTCTTCACCCATTATAGAAGAACTCATAAATTTCCATGACCATACTTTAATAATTGTATTCTTAATCAGTACACTAGTCCTCTATATCATTTCAGCAATACTAACTACAAAACTTACCCACACGAGTACCATAGATGCTCAAGAGGTAGAAACCATTTGAACTATTTTACCAGCCATCATCTTAGTCCTAATCGCCCTGCCATCACTACGAATCTTATATATGATAGACGAAATTAATAACCCATCACTTACTGTGAAAACAATAGGCCATCAATGATATTGAAGCTATGAGTACACTGATTACGAAGACCTCACATTCGACTCCTACATGATCCCAACAACAGACTTACCATCTGGAGGCCTACGTCTGCTGGAAGTTGATAATCGAGTAGTATTGCCAATAGAACTTCCTATTCGAATACTTATTTCCTCTGAAGATGTCCTCCACTCATGAGCAATACCATCCCTAGGAATTAAAACAGATGCTATCCCCGGACGCCTAAATCAAGCCACACTAACCTCTACCCGTCCCGGCCTCTTCTATGGTCAATGCTCCGAAATCTGTGGCTCCAATCACAGCTTCATACCCATCGTCCTAGAAGTAGTACCTCTAAAACATTTCGAAAACTGATCCCTATCAATAGTATAACCCACATTATGAAGCTTGCACAGCATTAGCCTTTTAAGCTAAAGAAGGGATTACCTAGAATCCCCATAATGAAATGCCACAACTTGACACATCGACTTGATTTATTACTATCTTATCTATATTTCTAACTTTATTTATCCTTCTTCAAACCAAGATCTCCTCATTCAACTACTATCTTACCCCCTCCACAAAATTAATCGCCTCCCAAAAATCCCACAACCCCTGAGAACTAAAATGAACGAAAATCTATTTGCCTCTTTCATTACCCCTACATTAATAGGACTCCCTATTATCATCCTTATTATCGCCATCCCAACTTTCTTCTTCCCAACCCCCAAACGCTTATTAACAAATCGCGCGACCACTCTACAACAATGAATTATCCAAATTATTCTAAAACAAATAATATCTATACATAACAGCAAAGGACGTTCCTGATCCCTTATACTAGTATCCCTAATTATCTTTATTGGTTCTACCAATCTCCTAGGCCTTCTTCCACATACCTTCACTCCAACTACCCAACTATCAATAAACCTAGGTATAGCAATTCCTCTATGAGCAGGAGCTGTAATTATAGGCTTCCGACATAAGACAAAAGCTTCACTAGCCCATTTCCTGCCCCAAGGCACACCAGTCCCTCTAATCCCTATACTTATCATTATCGAAACTATTAGCCTATTTATCCAACCTATAGCTCTAGCCGTACGACTAACAGCCAATATTACAGCCGGACATTTATTAATTCACTTAATCGGAGGAGCAACCCTAGTCTTACTGTCTATTAGCGTCCCTACCGCCTTCATTACCTTTATCATTCTTATCCTACTCACTTTACTTGAATTCGCCGTAGCTCTAATTCAAGCCTACGTATTCACCCTTCTAGTTAGTCTGTACTTACATGACAACACCTAATGACCCACCAGACACACCCCTACCACATAGTCAACCCTAGCCCATGACCACTAACAGGAGCCCTATCAGCCTTACTATTAACCTCAGGCCTCATCATATGATTTCATTACCACTCCGCAATTCTACTAATGACTGGCCTCCTTACAAATACCCTAACTATATTTCAATGATGACGAGACGTAATTCGAGAAGGAACATTCCAAGGCCATCACACACCTATAGTTCAAAAAGGCCTCCGATACGGAATAATCCTCTTTATCATCTCGGAGGTATTCTTCTTCGCAGGATTCTTCTGAGCATTTTACCATTCTAGTCTAGCCCCAACACACGACCTCGGAGGCTGCTGACCACCCACAGGTATCACACCTTTAAACCCCCTGGACGTGCCTCTACTAAATACTTCAGTCCTATTAGCTTCAGGAGTCTCAATTACATGAGCTCACCACAGTCTAATAGAAGGAAACCGAATACATATAATCCAAGCCCTATTTATTACAATCGCCCTAGGTATCTATTTCACCCTTCTACAAGGGTCAGAATATTTTGAAACCTCATTTACCATTTCAGATGGGGTATATGGATCAACCTTCTTCATAGCCACAGGCTTCCACGGACTTCACGTAATCATCGGAACTACTTTCCTAGTAGTATGCTTTATTCGCCAACTAAAATTCCACTTTACATCCAAACACCATTTTGGATTCGAAGCAGCAGCATGATACTGACACTTCGTAGACGTAGTCTGATTATTCTTATACGTATCAATCTATTGATGAGGATCCTATTCTTTTAGTATGACCAGTACAGCTGACTTCCAATCAGCCAGCCCTGATAAAATTCAGGAAAGAATAATAAACATATTAACTTCTATCCTAATAAACACACTAATCTCCATAATACTTATCTTAATGGCATTCTGACTACCCCAAATAGACGCCTATTCAGAAAAAATCGGACCATACGAATGCGGCTTTGACCCGATTGAAACTGCCCGCCTACCATTTTCCATAAAATTCTTCCTAGTAGCAATTACATTCCTCCTGTTTGACCTAGAAATTGCCCTCTTATTACCCCTCCCTTGAGCAGCCCAAATAAACAAACTCACTATTGTAGTCTCAGTAGCCTTAATACTAATCCTTGTTCTAGCATTAGGTTTAGCCTATGAATGACTTCAAAAAGGCCTAGAATGAGAAGAATAATATGATAATTAGTTTAAAAAAAAACAAATGATTTCGACTCATTAGATTATGAATTTACTCATAATTATCATCATGCCTCTAATTCACTTAAGCCTAATACTAGCCTTCACCCTGTCCTTACTCGGAGCCCTCATATATCGATCCCACCTAATATCTACTCTATTATGCCTAGAAGGCATAATACTAGCCATTTTCGTACTCACCTCGGTAAATACCCTTAACATGCACAACAACCTCTCATTTATACTCCCCATCATCATTCTAGTATTTGCCGCATGCGAGGCAGCTGTAGGATTAGCCCTACTAGTCATAATTTCCAACTCCTACGGAAATGACTATGTACAAAACCTCAATCTACTACAATGCTAAAAATTATTATCCCTACAATAATGCTACTACCCCTTACATGATGATCTAAGCCATCCATACTATGAATTAACACAACTACTTACAGCTTCTTAATCAGCCTAGTTACCTTACTTAACCTCTACAACCACAATGAAGCCTCACATAATTTTTCAACTTTATTTCTTACAGACCAATTATCAACCCCCCTACTTATCCTTACATCATGACTTCTACCACTTATACTAATTGCAAGCCAAGGCCATATAAACAAAGAGACCCCTACCCGCAAAAAACTTTTCATTTCCATACTAGTAACGCTCCAAATCTCATTAATTATAACATTCTCCGCCGCTGAATTTATATTCTTCTACATTCTATTTGAAGCCACATTAATCCCCACACTAATTATTATCACACGCTGAGGTAACCAAACCGAACGACTGAATGCTGGCATTTACTTCCTATTTTATACACTAGTAGGATCCCTCCCCCTTCTTATCGCCTTACTAACTAAACAAAACCAACTAGGCACTCTAAACATACTCTACCTAATATTTAACCCCCCATACCTAACCCCCTCATTACCAAACCAACTTATATGATTAGCCTGCATGATAGCATTCATAGTAAAAATACCTCTATATGGCCTTCACCTGTGACTCCCAAAAGCCCATGTCGAAGCCCCAATCGCTGGTTCTATAGTCTTAGCTGCTGTCCTCCTAAAACTAGGCGGCTATGGGATAATACGAATCTCCATAATCCTAAATCCAACATCAACAAACATAGCCTACCCCTTTATACTTCTATCTCTCTGAGGTATAGTAATAACTAGCTCTATCTGTCTACGACAAACCGACCTAAAATCCCTAATCGCCTACTCTTCAATCAGTCACATGGCCCTAGTAATTGCAGCAATCATGATTCAAACCCCATGAAGTTTCATAGGTGCCACCGCCCTCATAATAGCCCACGGCTTAACTTCATCCATACTATTTTGTTTAGCAAATACCAATTACGAACGCATTCACAGCCGCACTATATTACTGGCACGAGGCCTTCAATCTGTTTTACCACTAATAGCAGCATGATGGATATTAGCCAGCCTAACAAACCTGGCTCTTCCCCCATCAATTAATTTCATCGGAGAACTCTATGTAATCATATCATCATTCTCCTGATCAAACTTCTCCATCACTCTTACTGGTATTAATATACTTATCACTGCCCTGTATACCCTCTATATACTTATTATAACTCAGCGAGGGTCAATCACACATCACATAAAATCTATCCTACCCTCATTTACACGAGAATCTACCTTAATAGCCCTACACCTTATTCCCCTAGCACTCCTTACATTATCCCCTAAACTAATTATGGGCACCCTATACTGTAAATATAGTTTATAAAAACACTAGATTGTGAATCTAGAGATAGAGCTCAACCTCTCTTATTTACCAAGGGCAGAGCAAGAACTGCTAATTCATGCATCCGAAATTAAAACTTCGGCTCCCTTACTTTTATAGGATAGTAGTAATCCGTTGGTCTTAGGAACCAAAAAATTGGTGCAACTCCAAATAAAAGTAATCAATATAACAACCTCCATTTTCCTAACCTACATAGCCCTACTAACCCTGCCCGTACTATCGTCCCTAAACCCCACAAATCTAGTTAACCTACCCCTATATGTAAACAAGCTAATCAAATATGTATTCCTACTAAGCCTCATACCTCTAGCCATTTACCTCCACCTGGGCTATGAAGAAACCATTACTAACTGACACTGAATTACTATCCAACCCACAAACATCCTCATAAGCTTCAAACTAGACCTTTACTCCATACTGTTCATACCTGTCGCCCTATACGTAACGTGATCTATTATAGAATTCTCAACCTGATATATAAAATCAGACCCACATCTAAATCGGTTCATCAAATATCTACTCATATTCCTAATTACTATAATAATCTTAGTATCCGCAAATAACCTTATACAGCTGTTCATTGGATGAGAAGGAGTAGGCATCATATCTTTCCTCCTAATTGGATGATGATTTGGACGTTCCGACGCTAACACCGCTGCCTTACAAGCCATCCTGTACAACCGTATCGGAGATATTGGCCTTATCCTAGCAATAGCATGATACATAACAAAAATAAACTCATGGAACTTAGACTTAATCATAACTACCCCACAAACAACAAGCCTAATCCCTCTACTAGGCCTACTTCTAGCAGCCGCAGGCAAATCAGCTCAATTCGGCCTTCACCCATGACTTCCTTCAGCCATAGAAGGCCCAACCCCAGTATCAGCTTTACTCCACTCAAGCACAATAGTCGTAGCCGGAGTCTTCTTATTAATTCGCTTTTTCCCTATCCTAGACAACCCAACAATAAAAACACTCATACTATGCCTAGGTGCCCTAACCACCCTATTTACAGCCTTATGCGCCCTAACACAAAATGACATTAAAAAAATTATCGCCTTCTCAACATCCAGCCAACTCGGACTAATAGTAGTGACCCTGGGAGTTGGCCAACCATACTTAGCCTTCCTACACATCTGCACCCACGCATTTTTCAAAGCCATACTATTCCTATGCTCCGGATCAATCATCCACAACCTAAATGACGAACAGGACATCCGTAAAATAGGAGGACTGGCCAAAGCCATACCCTTTACCACTACAGCTTTAACAATCGGTAGCCTAGCACTCACAGGAACCCCATTTTTAGCAGGCTTCTACTCTAAAGACCTGATTATCGAAGCTATAAACACGTCTTATACAAACGCCTGAGCCCTAACCATAACACTCATTGCAACCTCAATAACAGCAATTTACAGCATCCGAATTGTTTTCTTCGCCTTCATAGGCCATCCACGATTCCTACCCATAACATTAATCCATGAAACAACCCCATCAATAATTAACCCTATTAAACGACTAATAATTGGCAGTATCCTAGCAGGCTACTTAATTACTCACCTGATACCACCAATCATTACCCCCCCCATAACCATACCTCTACCCCTAAAAACAGCAGCACTAATAGTCTCACTAGCAGGCCTAGCCCTAGCCATAGAACTTAACAAACTAACCCTTAACTTGACATTAAACACTTCATTCTCCCCACGAAAATTTTCTATATTACTCGGATTCTTCCCACTAGTAATACATCGTTTACTACCACTCAAAAATTTATCCCTAAGCCAAACTATAGCCTTTAAATCCCTCGACCTTATCTGACTAGAATATACTCTCCCTAAATTCCTAGCTAATCTAAATTCAACAGCCTCCAACATTACCACCAATCAAAAAGGCCTAATAAAACTATATTTCTTATCTATACTTCTAACCCTACCCCTAGCCTTCCTAGTATTACCCCTTTAGCCACCTCGAGTAATCTCAATAACAATAAATACACTCACAAATAAAGTTCAACCAGCAACAGCAACCAACCACCAACCATAATCATAAATGGCAGAAACCCCAACCATATCTTCTCCCATATAACCACCCTGATCCCCCTCCATAACCACTCAATCACCCATACTATCAAACCCTACAATTAATTTTACCTCCTCTGAACCTATAAATCACAAAAAAAGTACTAACTCCACAAATAATCCCGCCCCAAACATAAATACCACTACCCAACTTGATACCCAAGTCTCCGGATAATCTTCAGTAGCCATAGCAGTAGTGTAACCAAAAACTACTATCATGCCACCAAGATACACTAAAAACACTATAAGCCCCAAATAAGATCCACCAGACTCTAAAATTAACCCACACCCCAAACCACCCGCTAAAATTAACCCAAGTCCCCCATAAATAGGGGACGGCTTCGTAGCAAACCCAATAAAACTCGCCACAAAAAATAAACTTAACAAGAAAACCGACATAGTCATTATTTCTGCATGGAACACCCATGACCTATGACATGAAAAATCATCGTTGTAAATTCAACTACAAAAACTTAAATGACCAACATCCGAAAAACCCACCCACTAATAAAAATCATTAATGAGTCTTTCATTGACCTCCCCACTCCATCTAACATCTCTGCATGATGAAACTTCGGATCCCTTCTAGGATTATGCCTTGTAATTCAAATCCTCACAGGCCTCTTCCTAGCCATACATTACACATCCGACACCACAACAGCCTTCTCATCAGTCACACACATCTGCCGAGATGTAAATTATGGCTGACTAATCCGGTATATGCATGCCAACGGGGCCTCAATATTCTTCATTTGCCTATTCCTCCACGTAGGACGGGGATTATACTACGGATCATATACCTTCATTGAAACATGAAACATCGGAGTACTACTATTATTTACCGTCATGGCAACAGCCTTCATAGGGTATGTCCTACCATGAGGACAAATATCCTTCTGAGGAGCAACAGTAATCACAAACCTCCTATCAGCCATCCCGTACATCGGTACAACCTTGGTAGAATGAATCTGAGGCGGCTTCTCAGTAGACAAAGCCACCCTGACCCGATTCTTTGCCTTCCACTTTATCCTCCCTTTCATTGTAGCAGCCCTAGCAATTGTCCACCTTCTATTTCTCCACGAAACCGGATCAAATAATCCCATTGGCTTAAACTCAAACGCGGACAAAATCCCCTTTCACCCATATTACACAATCAAAGACGCCCTAGGATTCCTCCTTATAATCCTATTCCTTCTTATGCTAGTTCTCTTTTCTCCAGACCTTCTAGGAGACCCAGACAACTATACACCAGCCAATCCACTTAATACCCCACCCCACATCAAACCCGAATGATATTTCCTATTTGCCTACGCAATCCTACGATCAATCCCTAACAAACTAGGAGGAGTTATCGCCTTAGTACTATCTATCCTGATCCTAGCCCTAGTACCATTCCTTCACAATTCCAAACAACGAAGCATGATCTTCCGCCCAATCAGCCAATGCCTTTACTGACTTCTAGTAGCTGACCTACTTACCCTAACATGAATTGGGGGCCAACCAGTAGAACACCCATTCATTATCATCGGACAAATCGCATCTATCCTATACTTCTCCATTATCCTTATTCTTATACCCCTAGCCAGCATGCTAGAAAATAAAATATTAAAATGAAGATTCCCCAGCCTCTGTAGTATAAACATTACCTTGGTCTTGTAAACCAAAAATAAGGAACATATCCTTCAAAGGCAAGAAGAATCAAGAAAGGGACCCTAGTCCCACCATCAGCACCCAAAGCTGAAATTCTTAATTAAACTATTTCTTGACCCCCCTCCGGGGTACTATGTATATCGTGCATAATATTATATGCCCCATGCATATTAAGCTAGTACATATTACTATATATCTTACATAAGACATATATGTTATTTCCCCATTCAACTATATTCCACATGAATATTCAAGTCCCAAAGCAGTCAATGCCTAGGGAATAACGGTTCAAAAGGAGATTGCATAAACCATTCTGTCAGGCTGCCTAAACCTCAATCCTTGTCAGTATGTCTATCCCTATCCTATCGTTGGTCTCTTATTCTACCATCCTCCGTGAAACCATCAACCCGCCCAAATCGTGTCCCTCTTCTCGCTCAGCGCCCATTTCAACGTGGGGGTAGCTAAACTTGATCTTTACAATACATCTGGTTCTTACTTCAGGGCCATTTTAGGCTAAGACGCCCACTCCGTGACCTTAAATAAGACATCTCGATGGACTAATGACTAATCAGCCCATGCCTAACATAACTGTGGTGTCATGCAGTTGGTATTTTTATAATTTTCGGAAATGCTGTGATTCAGCTAAGCCGTAAAGGCATGGGGGCCGACAAAATTATGTAGCTGAACTTCAGAATCTTGCAAGCTCTGGCACACCAATCAGTCCAGAGGACTATATATTCATGCTTGACGGACATACACACGTACACGCACACGCATACACACGTACACGCACACGCATACACACGTACACGCACACGCATACACACGTACACGCATACGCATACACACGTACACGCATACGCATACACACGTACACGCATACGCATACACACGTACACGCATACGCATACACACGTACACGCATACGCATACACACGTACACGCATACGCATACACACGTACACGCATACGCATACGCATACACACGTACACATACACACGTACACGCATACGCATACGCACGTTATTTTTAAGTATTAATTCAATTAACTCAACAAACCCCCCTACCCCCCATTTACACCTACACTTGCGTCCACCAAGCTAACTTGCCAAACCCCAAAAACAAGCGCTTAAAATGGACAATAGATGTAAAGGTAATTTAATATCACATAAACACTTAAAAACAACTCTCAAAACCCTAACATAAAAGAATACACAGACTAGCTATTACAGTCTAGCTAGTTTTCTATTCAAATGTTCAACAACTTTTAGACATCTTCCCCGGTGCAACTTTTTAGTGTGCACAAAA
